# Supplementary material for: Inhibition of Aflatoxin Production in Aspergillus flavus by a Klebsiella sp. and Its Metabolite Cyclo(l-Ala-Gly)
Source: Toxins (Basel). 2024 Mar 8;16(3):141. doi: 10.3390/toxins16030141 (PMC10973989; doi:10.3390/toxins16030141)
Supplement: Supplementary file 1 [file toxins-16-00141-s001.zip]

Archive with 1 entries (1 files):
- toxins-2863718-supplementary.pdf
